# Supplementary material for: Co-Occurrence of Stromatinia cepivora and Fusarium proliferatum Fungi on Garlic: In Vitro Investigation of Pathogen–Pathogen Interactions and In Planta Screening for Resistance of Garlic Cultivars
Source: Plants (Basel). 2025 Feb 2;14(3):440. doi: 10.3390/plants14030440 (PMC11820350; doi:10.3390/plants14030440)
Supplement: Supplementary file 1 [file plants-14-00440-s001.zip]

Archive with 2 entries (2 files):
- ANOVA result tables.pdf
- Phylogenetic trees.pdf
